# Supplementary material for: Roux-en-Y gastric bypass surgery of morbidly obese patients induces swift and persistent changes of the individual gut microbiota
Source: Genome Med. 2016 Jun 15;8:67. doi: 10.1186/s13073-016-0312-1 (PMC4908688; doi:10.1186/s13073-016-0312-1)
Supplement: Additional file 2: — Five supporting tables. A table caption of each is given within the file. (XLSX 84 kb) [file 13073_2016_312_MOESM2_ESM.xlsx]

## Sheet: TableS1_ReadsQC
	Table S1. Sample information and read quality control statistics.
	Sample Name	Subject ID	Time	Raw Read Count	Raw Base Count (Gb)	High Quality Read Count	High Quality Base Count (Gb)	High Quality Read Count (%)
	X07-PRE	X07	Baseline	82652366	8.27	81556489	7.95	98.67
	X07-3MDR	X07	3 MO	69622732	6.96	68716811	6.72	98.69
	X08-PRE	X08	Baseline	76716864	7.67	74906263	7.33	97.64
	X08-3MDR	X08	3 MO	105507840	10.55	103524773	10.12	98.12
	X12-PRE	X12	Baseline	69846236	6.98	68382665	6.66	97.9
	X12-3MDR	X12	3 MO	77982472	7.8	76917370	7.53	98.63
	X12-1Y	X12	1 Y	64624412	6.46	63597529	6.2	98.41
	X14-1Y	X14	1 Y	81691236	8.17	80314614	7.88	98.31
	X23-PRE	X23	Baseline	89616622	8.96	87091579	8.51	97.18
	X23-1Y	X23	1 Y	71897588	7.19	70685359	6.9	98.31
	X25-PRE	X25	Baseline	84078650	8.41	82857291	8.14	98.54
	X26-PRE	X26	Baseline	76180758	7.62	75145548	7.37	98.64
	X26-3MDR	X26	3 MO	79207274	7.92	77955862	7.59	98.42
	X28-PRE	X28	Baseline	79128682	7.91	77916977	7.65	98.47
	X28-1Y	X28	1 Y	74667200	7.47	73143895	7.17	97.95
	X28-3MDR	X28	3 MO	80931878	8.09	79634010	7.71	98.39
	F05-3MDR	F05	3 MO	72530536	7.25	70966514	6.83	97.84
	F11-PRE	F11	Baseline	74118146	7.41	72789430	7.05	98.21
	F11-3MDR	F11	3 MO	74563056	7.46	72464042	7.01	97.18
	E02-PRE	E02	Baseline	97763376	9.78	93927099	9.11	96.07
	X23-3MDR	X23	3 MO	65617744	6.56	64559260	6.29	98.38
	X25-3MDR	X25	3 MO	59563750	5.96	58449931	5.72	98.13
	X25-1Y	X25	1 Y	75014864	7.5	73218807	7.19	97.6
	F06-PRE	F06	Baseline	62272428	6.23	60293328	5.9	96.82
	E02-3MDR	E02	3 MO	68595730	6.86	67249925	6.55	98.03
	F06-3MDR	F06	3 MO	74348168	7.43	72833979	7.09	97.96
	E02-1Y	E02	1 Y	99630478	9.96	97850500	9.52	98.21
	E06-PRE	E06	Baseline	66097468	6.61	65049384	6.32	98.41
	E06-3MDR	E06	3 MO	74586048	7.46	73328310	7.14	98.31
	E06-1Y	E06	1 Y	67685610	6.77	66293172	6.45	97.94
	X14-PRE	X14	Baseline	50266910	5.03	49014520	4.72	96.51
	F05-PRE	F05	Baseline	82330938	8.23	80323148	7.73	97.56
	F11-1Y	F11	1 Y	83002544	8.3	80533026	7.74	97.02
						Average	Average	Average
						7.45906e+07	7.26636	97.953

## Sheet: TableS2_PERMANOVA
	Tables S2. Permutational multivariate analysis of variance (PERMANOVA) of the species profile. Canberra distances among samples were computed based on normalized species relative abundances. Multiple testing correction of the P values using Benjamini-Hochberg FDR procedure.
	Factor/Clinical parameter	Df	SumsOfSqs	MeanSqs	F.Model	R2	Pr(>F)	q-value
	Surgery	1	0.3843	0.38428	4.2826	0.11981	0.0001	0.0002
	T2D status at baseline	1	0.1697	0.16968	1.891	0.0529	0.0001	0.0002
	Metformin at baseline	1	0.1557	0.15568	1.735	0.04854	0.0001	0.0002
	BMI	1	0.2087	0.20871	2.326	0.06507	0.0489	0.05868
	Waist/hip ratio	1	0.1551	0.15508	1.7283	0.04835	0.0668	0.0668
	Postprandial p-GLP-1	1	0.1598	0.15985	1.7814	0.04984	0.0334	0.0501
	Residuals	22	1.9741	0.08973		0.61548
	Total	28	3.2073			1

## Sheet: TableS3_Baseline_vs_3MO
	Table S3. Comparison between baseline and 3 MO using a Wilcoxon signed-rank test. Species and KEGG modules in bold significantly changed their relative abundance within the first 3 months. The red species did not pass the compositionality test. Asterisks represent KEGG modules that are of eukaryotic origin. Post-compositionality test P-values are reported for phyla and species. Multiple testing c…
	Phylum
	Taxa	P-value	Enriched in	MedianFC	q-value	BH FDR adj P-value	Post-compositionality test P-value
	Proteobacteria	0.000488281	3 MO	3.27375	0.00118955	0.00439453	0.000488281
	Fusobacteria	0.00683594	3 MO	2.77865	0.00832683	0.0307617	0.00927734
	Verrucomicrobia	0.068353	3 MO	2.3417	0.055507	0.205059	0.100001
	Spirochaetes	0.181449	NA	NA	0.110511	0.408261	0.181449
	Actinobacteria	0.380371	3 MO	0.588159	0.154443	0.570557	0.423828
	Bacteroidetes	0.380371	Baseline	-0.14596	0.154443	0.570557	0.423828
	Firmicutes	0.569336	3 MO	0.265099	0.198144	0.732003	0.909668
	Lentisphaerae	0.787406	NA	NA	0.231474	0.855132	0.787406
	Euryarchaeota	0.855132	NA	NA	0.231474	0.855132	0.855132
	For P < 0.05, FDR = 6% estimated by "qvalue" method (Storey JD and Tibshirani R. (2003))
	Species (mOTU)
	Taxa	P-value	Enriched in	MedianFC	q-value	BH FDR adj P-value	Post-compositionality test P-value
	Escherichia coli	0.000488281	3 MO	5.88856	0.0170898	0.0170898	0.000488281
	Veillonella atypica	0.000488281	3 MO	4.13654	0.0170898	0.0170898	0.000488281
	Veillonella dispar	0.000488281	3 MO	3.07065	0.0170898	0.0170898	0.000488281
	Streptococcus pneumoniae	0.00146484	3 MO	2.67552	0.0384521	0.0384521	0.00244141
	Streptococcus infantis	0.00341797	3 MO	1.83136	0.0649414	0.0649414	0.00683594
	Veillonella sp. oral taxon 158	0.00385729	3 MO	2.64073	0.0649414	0.0649414	0.00385729
	Veillonella parvula	0.00488281	3 MO	4.06517	0.0649414	0.0649414	0.00488281
	Streptococcus gordonii	0.00509932	3 MO	1.80191	0.0649414	0.0649414	0.00509932
	Klebsiella pneumoniae	0.00592154	3 MO	5.96711	0.0649414	0.0649414	0.00592154
	Streptococcus parasanguinis	0.00683594	3 MO	3.25095	0.0649414	0.0649414	0.0209961
	Odoribacter splanchnicus	0.00804524	3 MO	1.05256	0.0649414	0.0649414	0.0323129
	Alistipes shahii	0.00871926	3 MO	1.39013	0.0649414	0.0649414	0.00871926
	Clostridium perfringens	0.00915169	3 MO	1.97016	0.0649414	0.0649414	0.00915169
	Alistipes sp. HGB5	0.00915169	3 MO	1.06343	0.0649414	0.0649414	0.00915169
	Bacteroides thetaiotaomicron	0.00927734	3 MO	1.11743	0.0649414	0.0649414	0.0522461
	Streptococcus salivarius	0.012207	3 MO	4.83543	0.0793753	0.0793753	0.0161133
	Streptococcus sp. C150	0.0128512	3 MO	2.70337	0.0793753	0.0793753	0.0329694
	Streptococcus anginosus	0.0142662	3 MO	1.60515	0.0797603	0.0797603	0.0142662
	Streptococcus australis	0.0144328	3 MO	2.20973	0.0797603	0.0797603	0.0249325
	Faecalibacterium prausnitzii	0.0161133	Baseline	-2.00895	0.0845947	0.0845947	0.0161133
	Streptococcus vestibularis	0.0184661	3 MO	3.7271	0.0923304	0.0923304	0.0233764
	Akkermansia muciniphila	0.029974	3 MO	2.00519	0.137517	0.137517	0.0423153
	Granulicatella adiacens	0.0329694	3 MO	1.38582	0.137517	0.137517	0.058024
	Fusobacterium nucleatum	0.0329694	3 MO	1.32546	0.137517	0.137517	0.0755606
	Enterococcus faecalis	0.0360317	3 MO	1.12048	0.137517	0.137517	0.0360317
	Bifidobacterium dentium	0.0360317	3 MO	0.754204	0.137517	0.137517	0.0360317
	Megasphaera micronuciformis	0.0360317	3 MO	0.668197	0.137517	0.137517	0.0360317
	Streptococcus thermophilus	0.0366713	3 MO	2.53818	0.137517	0.137517	0.0366713
	Actinomyces odontolyticus	0.0414911	3 MO	0.926982	0.148103	0.148103	0.052787
	Anaerotruncus colihominis	0.0423153	3 MO	0.122213	0.148103	0.148103	0.0423153
	Ruminococcus lactaris	0.044011	3 MO	1.59859	0.149069	0.149069	0.044011
	Streptococcus oralis	0.058024	3 MO	1.44722	0.190391	0.190391	0.0755606
	Gemella sanguinis	0.0755606	3 MO	0.725848	0.23448	0.23448	0.0972011
	Rothia mucilaginosa	0.075927	NA	NA	0.23448	0.23448	0.075927
	Streptococcus sanguinis	0.0800579	3 MO	0.654222	0.240174	0.240174	0.0800579
	Parabacteroides distasonis	0.100001	3 MO	0.390262	0.268271	0.268271	0.197326
	Fusobacterium periodonticum	0.100348	NA	NA	0.268271	0.268271	0.100348
	Citrobacter sp. 30_2	0.100348	NA	NA	0.268271	0.268271	0.100348
	Klebsiella oxytoca	0.100348	NA	NA	0.268271	0.268271	0.100348
	Mitsuokella multacida	0.105645	NA	NA	0.268271	0.268271	0.105645
	Bacteroides eggerthii	0.105645	NA	NA	0.268271	0.268271	0.105645
	Sutterella wadsworthensis	0.107328	3 MO	0.415766	0.268271	0.268271	0.233953
	Ruminococcus sp. SR1/5	0.109863	Baseline	-1.40558	0.268271	0.268271	0.151367
	Eubacterium ventriosum	0.119722	Baseline	-0.309597	0.285701	0.285701	0.306556
	butyrate-producing bacterium	0.129395	Baseline	-1.01082	0.301921	0.301921	0.151367
	Roseburia hominis	0.151367	3 MO	2.32653	0.343096	0.343096	0.17627
	Pseudoflavonifractor capillosus	0.153576	Baseline	-1.0796	0.343096	0.343096	0.185144
	Coprococcus catus	0.185144	3 MO	0.925077	0.405002	0.405002	0.221272
	Haemophilus parainfluenzae	0.197326	3 MO	0.896601	0.419204	0.419204	0.266402
	Enterococcus casseliflavus	0.201243	NA	NA	0.419204	0.419204	0.201243
	Dorea formicigenerans	0.203613	3 MO	0.321355	0.419204	0.419204	0.266113
	Eubacterium rectale	0.230024	Baseline	-0.754649	0.454908	0.454908	0.230024
	Phascolarctobacterium succinatutens	0.233953	NA	NA	0.454908	0.454908	0.362727
	Ruminococcus bromii	0.233953	Baseline	-0.00443184	0.454908	0.454908	0.528612
	Parabacteroides merdae	0.262193	Baseline	-0.0887633	0.481757	0.481757	0.308063
	Bacteroides ovatus	0.262193	Baseline	-0.306611	0.481757	0.481757	0.610299
	Collinsella aerofaciens	0.266113	3 MO	1.01904	0.481757	0.481757	0.30127
	Eubacterium hallii	0.266113	Baseline	-0.436256	0.481757	0.481757	0.380371
	Enterobacter hormaechei/cloacae	0.294507	NA	NA	0.524123	0.524123	0.294507
	Holdemania filiformis	0.339355	Baseline	-0.950566	0.593872	0.593872	0.380371
	Haemophilus pittmaniae	0.371093	NA	NA	0.638767	0.638767	0.371093
	Ruminococcus gnavus	0.401678	NA	NA	0.680261	0.680261	0.529368
	Butyrivibrio crossotus	0.422678	NA	NA	0.695343	0.695343	0.789268
	Bacteroides uniformis	0.423828	Baseline	-0.168922	0.695343	0.695343	0.62207
	Bacteroides fragilis	0.446873	NA	NA	0.704916	0.704916	0.446873
	Bifidobacterium longum	0.449804	Baseline	-0.726426	0.704916	0.704916	0.449804
	Bifidobacterium adolescentis	0.449804	Baseline	-1.75989	0.704916	0.704916	0.449804
	Eubacterium siraeum	0.469727	Baseline	-0.0255307	0.723637	0.723637	0.909668
	Clostridium bolteae	0.475533	3 MO	0.295493	0.723637	0.723637	0.610299
	Alistipes putredinis	0.50488	3 MO	0.11607	0.746653	0.746653	0.563318
	Bilophila wadsworthia	0.50488	Baseline	-0.202098	0.746653	0.746653	0.563318
	Bacteroides dorei/vulgatus	0.518555	3 MO	0.183502	0.756226	0.756226	0.518555
	Ruminococcus sp. 5_1_39BFAA	0.569336	3 MO	0.84861	0.793744	0.793744	0.62207
	Bacteroides xylanisolvens	0.569336	Baseline	-0.88931	0.793744	0.793744	0.733398
	Acidaminococcus fermentans	0.583882	NA	NA	0.793744	0.793744	0.583882
	Bacteroides plebeius	0.583882	NA	NA	0.793744	0.793744	0.583882
	Coprococcus eutactus	0.583882	NA	NA	0.793744	0.793744	0.583882
	Megasphaera elsdenii	0.589639	NA	NA	0.793744	0.793744	0.589639
	Capnocytophaga sp. oral taxon 329	0.624065	NA	NA	0.829453	0.829453	0.624065
	Eggerthella lenta	0.674987	NA	NA	0.874983	0.874983	0.833935
	Bacteroides stercoris	0.674987	NA	NA	0.874983	0.874983	0.674987
	Eubacterium eligens	0.683481	3 MO	0.00868226	0.875189	0.875189	0.759766
	Ruminococcus torques	0.733398	3 MO	0.216656	0.916748	0.916748	0.850098
	Dorea longicatena	0.733398	3 MO	0.0148914	0.916748	0.916748	0.791016
	butyrate-producing bacterium SS3/4	0.791016	3 MO	0.560055	0.945146	0.945146	0.791016
	Clostridium leptum	0.791016	Baseline	-0.0951083	0.945146	0.945146	0.969727
	Dialister invisus	0.799846	NA	NA	0.945146	0.945146	0.799846
	Clostridium bartlettii	0.812704	NA	NA	0.945146	0.945146	0.905695
	Ruminococcaceae bacterium D16	0.812704	NA	NA	0.945146	0.945146	1
	Roseburia intestinalis	0.824098	Baseline	-0.0445411	0.945146	0.945146	1
	Parasutterella excrementihominis	0.833635	NA	NA	0.945146	0.945146	0.833635
	Bacteroides caccae	0.838464	NA	NA	0.945146	0.945146	0.918813
	Eubacterium biforme	0.838464	NA	NA	0.945146	0.945146	0.918813
	Roseburia inulinivorans	0.850098	3 MO	1.117	0.945146	0.945146	0.909668
	Methanobrevibacter smithii	0.855132	NA	NA	0.945146	0.945146	0.855132
	Ruminococcus obeum	0.909668	3 MO	0.0871641	0.994949	0.994949	0.969727
	Prevotella copri	0.964541	3 MO	0.225481	1	1	0.964541
	Coprococcus comes	0.964541	Baseline	-0.213501	1	1	1
	Bacteroides finegoldii	1	NA	NA	1	1	1
	Bacteroides coprophilus	1	NA	NA	1	1	1
	Desulfovibrio piger	1	NA	NA	1	1	1
	Bacteroides coprocola	1	NA	NA	1	1	1
	Haemophilus influenzae	1	NA	NA	1	1	1
	Bacteroides pectinophilus	1	NA	NA	1	1	1
	Bacteroides clarus	1	NA	NA	1	1	1
	For P < 0.05, FDR = 17% estimated by "qvalue" method (Storey JD and Tibshirani R. (2003))
	KEGG module
	Module ID	P-value	Enriched in	MedianFC	q-value	BH FDR adj P-value	Description
	M00241	0.000488281	3 MO	8.08914	0.00564708	0.00564708	Vitamin B12 transport system
	M00229	0.000488281	3 MO	7.56353	0.00564708	0.00564708	Arginine transport system
	M00225	0.000488281	3 MO	7.55644	0.00564708	0.00564708	Lysine/arginine/ornithine transport system
	M00155	0.000488281	3 MO	7.48183	0.00564708	0.00564708	Complex IV (Cytochrome c oxidase), cytochrome o ubiquinol oxidase/cytochrome c oxidase/quinol oxidase polypeptide
*	M00039	0.000488281	3 MO	7.2281	0.00564708	0.00564708	Lignin biosynthesis, cinnamate => lignin
	M00191	0.000488281	3 MO	7.18349	0.00564708	0.00564708	Thiamine transport system
	M00317	0.000488281	3 MO	6.86665	0.00564708	0.00564708	Manganese/iron transport system
	M00324	0.000488281	3 MO	6.28786	0.00564708	0.00564708	Dipeptide transport system
	M00226	0.000488281	3 MO	6.07307	0.00564708	0.00564708	Histidine transport system
	M00306	0.000488281	3 MO	5.30185	0.00564708	0.00564708	PTS system, fructose-specific II-like component
	M00136	0.000488281	3 MO	4.90947	0.00564708	0.00564708	GABA biosynthesis, prokaryotes, putrescine => GABA
	M00300	0.000488281	3 MO	4.44666	0.00564708	0.00564708	Putrescine transport system
*	M00113	0.000488281	3 MO	3.777	0.00564708	0.00564708	Jasmonic acid biosynthesis
	M00213	0.000488281	3 MO	3.28475	0.00564708	0.00564708	L-Arabinose transport system
	M00230	0.000488281	3 MO	2.84059	0.00564708	0.00564708	Glutamate/aspartate transport system
	M00192	0.000488281	3 MO	2.72501	0.00564708	0.00564708	Putative thiamine transport system
	M00331	0.000488281	3 MO	2.27921	0.00564708	0.00564708	Type II general secretion system
	M00224	0.000488281	3 MO	2.21696	0.00564708	0.00564708	Putative phosphonate transport system
	M00303	0.000488281	3 MO	1.96386	0.00564708	0.00564708	PTS system, N-acetylmuramic acid-specific II component
	M00215	0.000488281	3 MO	1.76349	0.00564708	0.00564708	D-Xylose transport system
	M00087	0.000488281	3 MO	1.34874	0.00564708	0.00564708	beta-Oxidation
	M00032	0.000488281	3 MO	0.384397	0.00564708	0.00564708	Lysine degradation, lysine => saccharopine => acetoacetyl-CoA
	M00117	0.000488281	3 MO	0.381451	0.00564708	0.00564708	Ubiquinone biosynthesis, prokaryotes, chorismate => ubiquinone
	M00348	0.000976563	3 MO	1.55835	0.00895744	0.00895744	Glutathione transport system
	M00223	0.000976563	3 MO	1.54121	0.00895744	0.00895744	Phosphonate transport system
	M00270	0.000976563	3 MO	1.43087	0.00895744	0.00895744	PTS system, trehalose-specific II component
	M00209	0.000976563	3 MO	1.32868	0.00895744	0.00895744	Osmoprotectant transport system
	M00193	0.000976563	3 MO	1.00375	0.00895744	0.00895744	Putative spermidine/putrescine transport system
	M00038	0.000976563	Baseline	-0.735672	0.00895744	0.00895744	Tryptophan metabolism, tryptophan => kynurenine => 2-aminomuconate
	M00272	0.00146484	3 MO	1.56225	0.0125693	0.0125693	PTS system, arbutin-, cellobiose-, and salicin-specific II component
	M00349	0.00146484	3 MO	0.858854	0.0125693	0.0125693	Microcin C transport system
	M00061	0.00244141	Baseline	-0.394446	0.0202942	0.0202942	Uronic acid metabolism
	M00118	0.00341797	3 MO	2.09693	0.0267406	0.0267406	Glutathione biosynthesis, glutamate => glutathione
	M00232	0.00341797	3 MO	1.34495	0.0267406	0.0267406	General L-amino acid transport system
*	M00367	0.00488281	3 MO	1.90229	0.0371094	0.0371094	C10-C20 isoprenoid biosynthesis, non-plant eukaryotes
	M00302	0.00509932	3 MO	6.6989	0.0376783	0.0376783	2-Aminoethylphosphonate transport system
*	M00128	0.00683594	3 MO	5.93057	0.045459	0.045459	Ubiquinone biosynthesis, eukaryotes, chorismate => ubiquinone
	M00278	0.00683594	3 MO	3.21576	0.045459	0.045459	PTS system, sorbose-specific II component
	M00129	0.00683594	Baseline	-0.206627	0.045459	0.045459	Ascorbate biosynthesis, animals, glucose-1P => ascorbate
	M00308	0.00683594	Baseline	-0.265016	0.045459	0.045459	Semi-phosphorylative Entner-Doudoroff pathway, gluconate => glyceraldehyde-3P + pyruvate
	M00265	0.00927734	3 MO	1.66159	0.0573901	0.0573901	PTS system, glucose-specific II component
	M00174	0.00927734	3 MO	0.46142	0.0573901	0.0573901	Methane oxidation, methylotroph, methane => CO2
	M00240	0.00927734	3 MO	0.246307	0.0573901	0.0573901	Iron complex transport system
	M00365	0.012207	3 MO	1.27177	0.0721571	0.0721571	C10-C20 isoprenoid biosynthesis, archaea
	M00052	0.012207	Baseline	-0.0859785	0.0721571	0.0721571	Pyrimidine ribonucleotide biosynthesis, UMP => UDP/UTP,CDP/CTP
	M00120	0.0161133	Baseline	-0.0692754	0.0931768	0.0931768	Coenzyme A biosynthesis, pantothenate => CoA
	M00319	0.0209961	3 MO	3.90102	0.109509	0.109509	Manganese/zinc/iron transport system
	M00283	0.0209961	3 MO	1.54877	0.109509	0.109509	PTS system, ascorbate-specific II component
	M00013	0.0209961	3 MO	0.903918	0.109509	0.109509	Malonate semialdehyde pathway, propanoyl-CoA => Acetyl-CoA
	M00027	0.0209961	3 MO	0.740868	0.109509	0.109509	GABA (gamma-Aminobutyrate) shunt
	M00002	0.0209961	Baseline	-0.0811873	0.109509	0.109509	Glycolysis, core module involving three-carbon compounds
	M00266	0.0268555	3 MO	1.11239	0.129883	0.129883	PTS system, maltose and glucose-specific II component
	M00095	0.0268555	3 MO	0.578983	0.129883	0.129883	C5 isoprenoid biosynthesis, mevalonate pathway
	M00374	0.0268555	3 MO	0.115924	0.129883	0.129883	Dicarboxylate-hydroxybutyrate cycle
	M00026	0.0268555	Baseline	-0.176128	0.129883	0.129883	Histidine biosynthesis, PRPP => histidine
	M00220	0.0341797	3 MO	1.83657	0.149046	0.149046	Rhamnose transport system
	M00249	0.0341797	3 MO	1.70981	0.149046	0.149046	Capsular polysaccharide transport system
	M00334	0.0341797	3 MO	1.21985	0.149046	0.149046	Type VI secretion system
	M00287	0.0341797	3 MO	0.821842	0.149046	0.149046	PTS system, galactosamine-specific II component
	M00088	0.0341797	3 MO	0.36497	0.149046	0.149046	Ketone body biosynthesis, acetyl-CoA => acetoacetate/3-hydroxybutyrate/acetone
	M00003	0.0341797	Baseline	-0.0578106	0.149046	0.149046	Gluconeogenesis, oxaloacetate => fructose-6P
	M00217	0.0424805	3 MO	3.21529	0.168654	0.168654	D-Allose transport system
	M00279	0.0424805	3 MO	0.701342	0.168654	0.168654	PTS system, galactitol-specific II component
	M00274	0.0424805	3 MO	0.687817	0.168654	0.168654	PTS system, mannitol-specific II component
	M00185	0.0424805	3 MO	0.685993	0.168654	0.168654	Sulfate transport system
	M00046	0.0424805	3 MO	0.61022	0.168654	0.168654	beta-Alanine biosynthesis, cytosine / uracil => beta-alanine
*	M00355	0.0424805	Baseline	-0.661351	0.168654	0.168654	Spliceosome, 35S U5-snRNP
	M00268	0.0522461	3 MO	0.586139	0.198535	0.198535	PTS system, arbutin-like II component
	M00029	0.0522461	Baseline	-0.0789525	0.198535	0.198535	Urea cycle
	M00081	0.0522461	Baseline	-0.341984	0.198535	0.198535	Pectin degradation
	M00219	0.0639648	3 MO	2.20289	0.223877	0.223877	AI-2 transport system
	M00198	0.0639648	3 MO	0.461042	0.223877	0.223877	sn-Glycerol 3-phosphate transport system
	M00009	0.0639648	3 MO	0.0429303	0.223877	0.223877	Citrate cycle (TCA cycle, Krebs cycle)
	M00001	0.0639648	Baseline	-0.0532395	0.223877	0.223877	Glycolysis (Embden-Meyerhof pathway), glucose => pyruvate
	M00015	0.0639648	Baseline	-0.130333	0.223877	0.223877	Proline biosynthesis, glutamate => proline
	M00313	0.0639648	Baseline	-0.444088	0.223877	0.223877	indolepyruvate:ferredoxin oxidoreductase
	M00150	0.0771484	3 MO	0.755954	0.253352	0.253352	Complex II (succinate dehydrogenase / fumarate reductase), fumarate reductase
	M00275	0.0771484	3 MO	0.707252	0.253352	0.253352	PTS system, cellobiose-specific II component
	M00227	0.0771484	3 MO	0.608299	0.253352	0.253352	Glutamine transport system
	M00307	0.0771484	3 MO	0.574512	0.253352	0.253352	Pyruvate oxidation, pyruvate => acetyl-CoA
	M00080	0.0771484	3 MO	0.251213	0.253352	0.253352	Lipopolysaccharide biosynthesis, inner core => outer core => O-antigen
	M00040	0.0922852	3 MO	1.1758	0.278953	0.278953	Tyrosine biosynthesis, prephanate => pretyrosine => tyrosine
	M00234	0.0922852	3 MO	0.731515	0.278953	0.278953	Cystine transport system
	M00211	0.0922852	3 MO	0.583991	0.278953	0.278953	Putative ABC transport system
	M00336	0.0922852	3 MO	0.514552	0.278953	0.278953	Twin-arginine translocation (Tat) system
	M00141	0.0922852	Baseline	-0.157686	0.278953	0.278953	C1-unit interconversion, eukaryotes
	M00104	0.0922852	Baseline	-0.398176	0.278953	0.278953	Bile acid biosynthesis, cholesterol => cholate
	M00105	0.0922852	Baseline	-0.398176	0.278953	0.278953	Bile acid biosynthesis, cholesterol => chenodeoxycholate
	M00044	0.109863	3 MO	0.905784	0.304413	0.304413	Tyrosine degradation, tyrosine => homogentisate
	M00277	0.109863	3 MO	0.310951	0.304413	0.304413	PTS system, N-acetylgalactosamine-specific II component
	M00107	0.109863	3 MO	0.305658	0.304413	0.304413	Steroid hormone biosynthesis, cholesterol => prognenolone => progesterone
	M00110	0.109863	3 MO	0.305658	0.304413	0.304413	C19/C18-Steroid hormone biosynthesis, pregnenolone => androstenedione => estrone
	M00242	0.109863	3 MO	0.265468	0.304413	0.304413	Zinc transport system
	M00025	0.109863	Baseline	-0.0894536	0.304413	0.304413	Tyrosine biosynthesis, chorismate => tyrosine
	M00362	0.109863	Baseline	-0.091202	0.304413	0.304413	Nucleotide sugar biosynthesis, prokaryotes
	M00021	0.109863	Baseline	-0.147742	0.304413	0.304413	Cysteine biosynthesis, serine => cysteine
	M00243	0.129395	3 MO	3.01037	0.344189	0.344189	Manganese/iron transport system
	M00221	0.129395	3 MO	0.27903	0.344189	0.344189	Simple sugar transport system
	M00076	0.129395	Baseline	-0.144794	0.344189	0.344189	Dermatan sulfate degradation
	M00138	0.129395	Baseline	-0.440654	0.344189	0.344189	Flavonoid biosynthesis, naringenin => pelargonidin
	M00358	0.151367	3 MO	0.681309	0.387151	0.387151	Coenzyme M biosynthesis
	M00212	0.151367	3 MO	0.412361	0.387151	0.387151	Ribose transport system
	M00133	0.151367	3 MO	0.151746	0.387151	0.387151	Polyamine biosynthesis, arginine => agmatine => putrescine => spermidine
	M00177	0.151367	Baseline	-0.475317	0.387151	0.387151	Ribosome, eukaryotes
	M00098	0.17627	3 MO	0.584619	0.430162	0.430162	Acylglycerol degradation
	M00281	0.17627	3 MO	0.358121	0.430162	0.430162	PTS system, lactose-specific II component
	M00350	0.17627	3 MO	0.312861	0.430162	0.430162	Capsaicin biosynthesis, L-Phenylalanine => Capsaicin
	M00012	0.17627	3 MO	0.100548	0.430162	0.430162	Glyoxylate cycle
	M00343	0.17627	Baseline	-0.140635	0.430162	0.430162	Archaeal proteasome
	M00280	0.203613	3 MO	1.42633	0.475098	0.475098	PTS system, glucitol/sorbitol-specific II component
	M00064	0.203613	3 MO	0.176161	0.475098	0.475098	ADP-L-glycero-D-manno-heptose biosynthesis
	M00189	0.203613	3 MO	0.16371	0.475098	0.475098	Molybdate transport system
	M00188	0.203613	3 MO	0.10234	0.475098	0.475098	Sulfonate/nitrate/taurine transport system
	M00121	0.203613	3 MO	0.0700151	0.475098	0.475098	Heme biosynthesis, glutamate => protoheme/siroheme
	M00168	0.233398	3 MO	0.210001	0.517367	0.517367	CAM (Crassulacean acid metabolism), dark
	M00178	0.233398	Baseline	-0.0705511	0.517367	0.517367	Ribosome, bacteria
	M00361	0.233398	Baseline	-0.106816	0.517367	0.517367	Nucleotide sugar biosynthesis, eukaryotes
	M00086	0.233398	Baseline	-0.151476	0.517367	0.517367	beta-Oxidation, acyl-CoA synthesis
	M00077	0.233398	Baseline	-0.169614	0.517367	0.517367	Chondroitin sulfate degradation
	M00106	0.233398	Baseline	-0.206413	0.517367	0.517367	Conjugated bile acid biosynthesis, choloyl-CoA => taurocholate/glycocholate
	M00273	0.266113	3 MO	0.337731	0.557371	0.557371	PTS system, fructose-specific II component
	M00344	0.266113	3 MO	0.133664	0.557371	0.557371	Formaldehyde assimilation, xylulose monophosphate pathway
	M00031	0.266113	Baseline	-0.0360231	0.557371	0.557371	Lysine biosynthesis, archaea, 2-aminoadipate => lysine
	M00179	0.266113	Baseline	-0.0568403	0.557371	0.557371	Ribosome, archaea
	M00140	0.266113	Baseline	-0.0977435	0.557371	0.557371	C1-unit interconversion, prokaryotes
	M00299	0.266113	Baseline	-0.235543	0.557371	0.557371	Spermidine/putrescine transport system
	M00186	0.266113	Baseline	-0.409076	0.557371	0.557371	Putative tungstate transport system
	M00208	0.30127	3 MO	0.613286	0.593613	0.593613	Glycine betaine/proline transport system
	M00244	0.30127	3 MO	0.373778	0.593613	0.593613	Zinc/manganese transport system
	M00194	0.30127	3 MO	0.198312	0.593613	0.593613	Maltose/maltodextrin transport system
	M00197	0.30127	3 MO	0.198312	0.593613	0.593613	Putative sugar transport system
	M00020	0.30127	3 MO	0.0694797	0.593613	0.593613	Serine biosynthesis, glycerate-3P => serine
	M00053	0.30127	3 MO	0.0371501	0.593613	0.593613	Pyrimidine deoxyribonuleotide biosynthesis, CDP/CTP => dCDP/dCTP,dTDP/dTTP
	M00048	0.30127	Baseline	-0.0562512	0.593613	0.593613	Inosine monophosphate biosynthesis, PRPP + glutamine => IMP
	M00176	0.30127	Baseline	-0.189362	0.593613	0.593613	Sulfur reduction, sulfate => H2S
	M00233	0.339355	3 MO	0.445858	0.626865	0.626865	Glutamate transport system
	M00153	0.339355	3 MO	0.328724	0.626865	0.626865	Cytochrome bd complex
	M00347	0.339355	3 MO	0.211636	0.626865	0.626865	Methanogenesis, formate => methane
	M00377	0.339355	3 MO	0.0158003	0.626865	0.626865	Reductive acetyl-CoA pathway (Wood-Ljungdahl pathway)
	M00008	0.339355	Baseline	-0.0363362	0.626865	0.626865	Entner-Doudoroff pathway, glucose-6P => glyceraldehyde-3P + pyruvate
	M00258	0.339355	Baseline	-0.0726394	0.626865	0.626865	Uncharacterized ABC transport system
	M00114	0.339355	Baseline	-0.0845431	0.626865	0.626865	Ascorbate biosynthesis, plants, glucose-6P => ascorbate
	M00254	0.339355	Baseline	-0.143696	0.626865	0.626865	ABC-2 type transport system
	M00078	0.339355	Baseline	-0.225126	0.626865	0.626865	Heparan sulfate degradation
	M00237	0.380371	3 MO	0.237733	0.68364	0.68364	Branched-chain amino acid transport system
	M00119	0.380371	3 MO	0.0636723	0.68364	0.68364	Pantothenate biosynthesis, valine/L-aspartate => pantothenate
	M00127	0.380371	Baseline	-0.0798814	0.68364	0.68364	Thiamine biosynthesis, AIR => thiamine-P/thiamine-2P
	M00159	0.380371	Baseline	-0.271385	0.68364	0.68364	V-type ATPase, prokaryotes
	M00310	0.423828	3 MO	0.110748	0.741699	0.741699	Pyruvate:ferredoxin oxidoreductase
	M00034	0.423828	3 MO	0.0387555	0.741699	0.741699	Methionine salvage pathway
	M00335	0.423828	3 MO	0.0259052	0.741699	0.741699	Sec (secretion) system
	M00169	0.423828	Baseline	-0.138964	0.741699	0.741699	CAM (Crassulacean acid metabolism), light
	M00295	0.469727	3 MO	0.955381	0.771279	0.771279	BRCA1-associated genome surveillance complex (BASC)
	M00332	0.469727	3 MO	0.296271	0.771279	0.771279	Type III secretion system
	M00239	0.469727	3 MO	0.179953	0.771279	0.771279	Peptides/nickel transport system
	M00276	0.469727	3 MO	0.12493	0.771279	0.771279	PTS system, mannose-specific II component
	M00090	0.469727	3 MO	0.122203	0.771279	0.771279	Phosphatidylcholine (PC) biosynthesis, choline => PC
	M00364	0.469727	3 MO	0.0460326	0.771279	0.771279	C10-C20 isoprenoid biosynthesis, bacteria
	M00014	0.469727	3 MO	0.0360045	0.771279	0.771279	Glucuronate pathway (uronate pathway)
	M00346	0.469727	Baseline	-0.00518871	0.771279	0.771279	Formaldehyde assimilation, serine pathway
	M00115	0.469727	Baseline	-0.0143995	0.771279	0.771279	NAD biosynthesis, aspartate => NAD
	M00144	0.469727	Baseline	-0.209274	0.771279	0.771279	Complex I (NADH dehydrogenase), NADH dehydrogenase I
	M00058	0.518555	3 MO	0.564171	0.816187	0.816187	Glycosaminoglycan biosynthesis, chondroitin sulfate backbone
	M00238	0.518555	3 MO	0.385296	0.816187	0.816187	D-Methionine transport system
	M00214	0.518555	3 MO	0.216335	0.816187	0.816187	Methyl-galactoside transport system
	M00116	0.518555	3 MO	0.0681825	0.816187	0.816187	Menaquinone biosynthesis, chorismate => menaquinone
	M00359	0.518555	3 MO	0.0125401	0.816187	0.816187	Aminoacyl-tRNA biosynthesis, eukaryotes
	M00036	0.518555	3 MO	0.00744406	0.816187	0.816187	Leucine degradation, leucine => acetoacetate + acetyl-CoA
	M00082	0.518555	Baseline	-0.0178551	0.816187	0.816187	Fatty acid biosynthesis, initiation
	M00092	0.563318	3 MO	0.391582	0.836704	0.836704	Phosphatidylethanolamine (PE) biosynthesis, ethanolamine => PE
	M00267	0.569336	3 MO	0.434347	0.836704	0.836704	PTS system, N-acetylglucosamine-specific II component
	M00228	0.569336	3 MO	0.266596	0.836704	0.836704	Putative glutamine transport system
	M00157	0.569336	3 MO	0.128924	0.836704	0.836704	F-type ATPase, bacteria
	M00164	0.569336	3 MO	0.128924	0.836704	0.836704	ATP synthase
	M00190	0.569336	3 MO	0.0779521	0.836704	0.836704	Iron(III) transport system
	M00320	0.569336	3 MO	0.0284635	0.836704	0.836704	Lipopolysaccharide export system
	M00260	0.569336	Baseline	-0.015473	0.836704	0.836704	DNA polymerase III complex, bacteria
	M00096	0.569336	Baseline	-0.0164655	0.836704	0.836704	C5 isoprenoid biosynthesis, non-mevalonate pathway
	M00126	0.569336	Baseline	-0.02789	0.836704	0.836704	Tetrahydrofolate biosynthesis, GTP => THF
	M00007	0.569336	Baseline	-0.0605095	0.836704	0.836704	Pentose phosphate pathway, non-oxidative phase, fructose 6P => ribose 5P
	M00253	0.569336	Baseline	-0.488101	0.836704	0.836704	Sodium transport system
	M00170	0.62207	3 MO	0.0531923	0.880163	0.880163	C4-dicarboxylic acid cycle, phosphoenolpyruvate carboxykinase type
	M00360	0.62207	3 MO	0.0226426	0.880163	0.880163	Aminoacyl-tRNA biosynthesis, prokaryotes
	M00122	0.62207	3 MO	0.0192461	0.880163	0.880163	Cobalamin biosynthesis, cobinamide => cobalamin
	M00123	0.62207	Baseline	-0.069292	0.880163	0.880163	Biotin biosynthesis, pimeloyl-CoA => biotin
	M00055	0.62207	Baseline	-0.126384	0.880163	0.880163	N-glycan precursor biosynthesis
	M00251	0.62207	Baseline	-0.23332	0.880163	0.880163	Teichoic acid transport system
	M00378	0.62207	Baseline	-0.716704	0.880163	0.880163	F420 biosynthesis
	M00101	0.677246	3 MO	1.5456	0.896256	0.896256	Cholesterol biosynthesis, FPP => cholesterol
	M00049	0.677246	3 MO	0.0541072	0.896256	0.896256	Adenine nucleotide biosynthesis, IMP => ADP/dADP,ATP/dATP
	M00357	0.677246	3 MO	0.043115	0.896256	0.896256	Methanogenesis, acetate => methane
	M00134	0.677246	3 MO	0.0322827	0.896256	0.896256	Polyamine biosynthesis, arginine => ornithine => putrescine
	M00256	0.677246	3 MO	0.0279295	0.896256	0.896256	Cell division transport system
	M00269	0.677246	3 MO	0.0252776	0.896256	0.896256	PTS system, sucrose-specific II component
	M00011	0.677246	3 MO	0.00595521	0.896256	0.896256	Citrate cycle, second carbon oxidation
	M00125	0.677246	3 MO	0.00593512	0.896256	0.896256	Riboflavin biosynthesis, GTP => riboflavin/FMN/FAD
	M00024	0.677246	Baseline	-0.00117494	0.896256	0.896256	Phenylalanine biosynthesis, chorismate => phenylalanine
	M00063	0.677246	Baseline	-0.0152906	0.896256	0.896256	CMP-KDO biosynthesis
	M00010	0.677246	Baseline	-0.0285129	0.896256	0.896256	Citrate cycle, first carbon oxidation
	M00166	0.677246	Baseline	-0.0306023	0.896256	0.896256	Reductive pentose phosphate cycle, RuBP + CO2 => glyceraldehyde-3P
	M00065	0.677246	Baseline	-0.187832	0.896256	0.896256	GPI-anchor biosynthesis, core oligosaccharide
	M00131	0.733398	3 MO	0.151021	0.924569	0.924569	Inositol phosphate metabolism, Ins(1,3,4,5)P4 => Ins(1,3,4)P3 => myo-inositol
	M00202	0.733398	3 MO	0.121497	0.924569	0.924569	Oligogalacturonide transport system
	M00345	0.733398	3 MO	0.036789	0.924569	0.924569	Formaldehyde assimilation, ribulose monophosphate pathway
	M00050	0.733398	Baseline	-0.00788251	0.924569	0.924569	Guanine nucleotide biosynthesis, IMP => GDP/dGDP,GTP/dGTP
	M00022	0.733398	Baseline	-0.0435733	0.924569	0.924569	Shikimate pathway, phosphoenolpyruvate + erythrose-4P => chorismate
	M00005	0.733398	Baseline	-0.0555936	0.924569	0.924569	PRPP biosynthesis, ribose 5P => PRPP
	M00248	0.733398	Baseline	-0.0751453	0.924569	0.924569	Antibiotic transport system
	M00093	0.733398	Baseline	-0.0783799	0.924569	0.924569	Phosphatidylethanolamine (PE) biosynthesis, PA => PS => PE
	M00023	0.733398	Baseline	-0.0793392	0.924569	0.924569	Tryptophan biosynthesis, chorismate => tryptophan
	M00311	0.733398	Baseline	-0.081567	0.924569	0.924569	2-oxoglutarate:ferredoxin oxidoreductase
	M00045	0.791016	3 MO	0.259536	0.952082	0.952082	Histidine degradation, histidine => N-formiminoglutamate => glutamate
	M00016	0.791016	3 MO	0.0181203	0.952082	0.952082	Lysine biosynthesis, aspartate => lysine
	M00149	0.791016	3 MO	0.0156754	0.952082	0.952082	Complex II (succinate dehydrogenase / fumarate reductase), succinate dehydrogenase
	M00171	0.791016	Baseline	-0.01484	0.952082	0.952082	C4-dicarboxylic acid cycle, NAD+ -malic enzyme type
	M00019	0.791016	Baseline	-0.0232724	0.952082	0.952082	Leucine biosynthesis, pyruvate => 2-oxoisovalerate => leucine
	M00004	0.791016	Baseline	-0.0303344	0.952082	0.952082	Pentose phosphate pathway (Pentose phosphate cycle)
	M00290	0.791016	Baseline	-0.0409793	0.952082	0.952082	Holo-TFIIH complex
	M00207	0.791016	Baseline	-0.0607754	0.952082	0.952082	Multiple sugar transport system
	M00091	0.791016	Baseline	-0.134173	0.952082	0.952082	Phosphatidylcholine (PC) biosynthesis, PE => PC
	M00210	0.791016	Baseline	-0.141935	0.952082	0.952082	Putative ABC transport system
	M00259	0.850098	3 MO	0.112268	0.983156	0.983156	Heme transport system
	M00124	0.850098	3 MO	0.101457	0.983156	0.983156	Pyridoxal biosynthesis, erythrose-4P => pyridoxal-5P
	M00373	0.850098	3 MO	0.0729223	0.983156	0.983156	Ethylmalonyl pathway
	M00250	0.850098	3 MO	0.036454	0.983156	0.983156	Lipopolysaccharide transport system
	M00172	0.850098	Baseline	-0.000565164	0.983156	0.983156	C4-dicarboxylic acid cycle, NADP+ -malic enzyme type
	M00033	0.850098	Baseline	-0.0130766	0.983156	0.983156	Ectoine biosynthesis
	M00205	0.850098	Baseline	-0.273628	0.983156	0.983156	N-Acetylglucosamine transport system
	M00282	0.850098	Baseline	-0.395618	0.983156	0.983156	PTS system, D-glucosamine-specific II component
	M00304	0.850098	Baseline	-0.742845	0.983156	0.983156	PTS system, fructose-specific II component
	M00325	0.909668	3 MO	0.102069	0.98764	0.98764	alpha-Hemolysin/cyclolysin transport system
	M00326	0.909668	3 MO	0.0967564	0.98764	0.98764	RTX toxin transport system
	M00051	0.909668	3 MO	0.0324883	0.98764	0.98764	Uridine monophosphate biosynthesis, glutamine (+ PRPP) => UMP
	M00236	0.909668	3 MO	0.0316689	0.98764	0.98764	Polar amino acid transport system
	M00376	0.909668	3 MO	0.0189321	0.98764	0.98764	3-Hydroxypropionate bicycle
	M00183	0.909668	3 MO	0.018399	0.98764	0.98764	RNA polymerase, bacteria
	M00060	0.909668	3 MO	0.0181969	0.98764	0.98764	Lipopolysaccharide biosynthesis, KDO2-lipid A
	M00222	0.909668	3 MO	0.015879	0.98764	0.98764	Phosphate transport system
	M00255	0.909668	3 MO	0.0105317	0.98764	0.98764	Lipoprotein-releasing system
	M00246	0.909668	3 MO	0.00944194	0.98764	0.98764	Nickel transport system
	M00368	0.909668	Baseline	-0.00123134	0.98764	0.98764	Ethylene biosynthesis, methionine => ethylene
	M00028	0.909668	Baseline	-0.00281274	0.98764	0.98764	Ornithine biosynthesis, glutamate => ornithine
	M00018	0.909668	Baseline	-0.0224296	0.98764	0.98764	Threonine biosynthesis, apartate => homoserine => threonine
	M00017	0.909668	Baseline	-0.0277162	0.98764	0.98764	Methionine biosynthesis, apartate => homoserine => methionine
	M00175	0.909668	Baseline	-0.340641	0.98764	0.98764	Nitrogen fixation, N2 => ammonia
	M00216	0.969727	3 MO	0.258806	0.999796	0.999796	Putative multiple sugar transport system
	M00083	0.969727	3 MO	0.0746513	0.999796	0.999796	Fatty acid biosynthesis, elongation
	M00030	0.969727	3 MO	0.0646029	0.999796	0.999796	Lysine biosynthesis, 2-oxoglutarate => 2-aminoadipate => lysine
	M00247	0.969727	3 MO	0.0301037	0.999796	0.999796	Putative ABC transport system
	M00375	0.969727	3 MO	0.0198204	0.999796	0.999796	Hydroxypropionate-hydroxybutylate cycle
	M00006	0.969727	3 MO	0.0170544	0.999796	0.999796	Pentose phosphate pathway, oxidative phase, glucose 6P => ribulose 5P
	M00245	0.969727	3 MO	0.00154856	0.999796	0.999796	Cobalt transport system
	M00338	0.969727	Baseline	-0.00933834	0.999796	0.999796	Cysteine biosynthesis, homocysteine + serine => cysteine
	M00165	0.969727	Baseline	-0.018988	0.999796	0.999796	Reductive pentose phosphate cycle (Calvin cycle)
	M00173	0.969727	Baseline	-0.0416225	0.999796	0.999796	Reductive citric acid cycle (Arnon-Buchanan cycle)
	M00135	0.969727	Baseline	-0.0436174	0.999796	0.999796	GABA biosynthesis, eukaryotes, putrescine => GABA
	M00167	0.969727	Baseline	-0.0478284	0.999796	0.999796	Reductive pentose phosphate cycle, glyceraldehyde-3P => RuBP
	M00199	0.969727	Baseline	-0.225762	0.999796	0.999796	Lactose/L-arabinose transport system
	M00352	1	NA	NA	1	1	Spliceosome, U2-snRNP
	M00356	1	3 MO	0.0665672	1	1	Methanogenesis, methanol => methane
	M00271	1	3 MO	0.0365863	1	1	PTS system, beta-glucosides-specific II component
	M00089	1	3 MO	0.0189812	1	1	Triacylglycerol biosynthesis
	M00366	1	3 MO	0.005636	1	1	C10-C20 isoprenoid biosynthesis, plants
	M00079	1	3 MO	0.00224048	1	1	Keratan sulfate degradation
	M00035	1	Baseline	-0.0443605	1	1	Methionine degradation
	M00333	1	Baseline	-0.0670518	1	1	Type IV secretion system
	For P < 0.05, FDR = 20% estimated by "qvalue" method (Storey JD and Tibshirani R. (2003))

## Sheet: TableS4_Baseline_vs_1Y
	Table S4. Comparison between baseline and 1 Y using a Wilcoxon signed-rank test. Species and KEGG modules in bold significantly changed their relative abundance 1 year after RYGB. Post-compositionality test P-values are reported for phyla and species. Asterisks represent KEGG modules that are of eukaryotic origin. Multiple testing correction was performed by Benjamini Hochberg FDR and qvalue meth…
	Phylum
	Taxa	P-value	Enriched in	MedianFC	q-value	BH FDR adj P-value	Post-compositionality test P-value
	Proteobacteria	0.0078125	1 Y	3.6469	0.0703125	0.0703125	0.0078125
	Fusobacteria	0.015625	1 Y	2.15491	0.0703125	0.0703125	0.015625
	Verrucomicrobia	0.0546875	1 Y	6.56493	0.164062	0.164062	0.0546875
	Bacteroidetes	0.195312	Baseline	-0.381041	0.439453	0.439453	0.25
	Lentisphaerae	0.280713	1 Y	0.300163	0.505283	0.505283	0.280713
	Euryarchaeota	0.418492	1 Y	0.0278023	0.627738	0.627738	1
	Firmicutes	0.640625	1 Y	0.84752	0.720703	0.720703	0.640625
	Actinobacteria	0.640625	1 Y	0.179964	0.720703	0.720703	0.640625
	Spirochaetes	1	NA	NA	1	1	1
	For P < 0.05, FDR = 22% estimated by "qvalue" method (Storey JD and Tibshirani R. (2003))
	Species (mOTU)
	Taxa	P-value	Enriched in	MedianFC	q-value	BH FDR adj P-value	Post-compositionality test P-value
	Escherichia coli	0.0078125	1 Y	7.25385	0.136719	0.136719	0.0078125
	Klebsiella pneumoniae	0.0078125	1 Y	6.16792	0.136719	0.136719	0.0078125
	Veillonella atypica	0.0078125	1 Y	3.38506	0.136719	0.136719	0.0078125
	Veillonella parvula	0.0078125	1 Y	3.34118	0.136719	0.136719	0.0078125
	Veillonella dispar	0.0078125	1 Y	3.18708	0.136719	0.136719	0.0078125
	Veillonella sp. oral taxon 158	0.0078125	1 Y	2.38797	0.136719	0.136719	0.0078125
	butyrate-producing bacterium SS3/4	0.015625	1 Y	2.03501	0.205078	0.205078	0.015625
	Alistipes shahii	0.015625	1 Y	1.998	0.205078	0.205078	0.015625
	Haemophilus parainfluenzae	0.0224943	1 Y	2.79085	0.210185	0.210185	0.0224943
	Actinomyces odontolyticus	0.0224943	1 Y	0.982378	0.210185	0.210185	0.0224943
	Streptococcus salivarius	0.0234375	1 Y	3.10287	0.210185	0.210185	0.0234375
	Streptococcus thermophilus	0.0346106	1 Y	2.45809	0.210185	0.210185	0.0346106
	Rothia mucilaginosa	0.0346106	1 Y	1.46037	0.210185	0.210185	0.0346106
	Streptococcus australis	0.0360317	1 Y	2.19692	0.210185	0.210185	0.0360317
	Streptococcus sp. C150	0.0360317	1 Y	1.95996	0.210185	0.210185	0.0360317
	Streptococcus vestibularis	0.0360317	1 Y	1.94849	0.210185	0.210185	0.0360317
	Streptococcus infantis	0.0360317	1 Y	1.74523	0.210185	0.210185	0.0360317
	Granulicatella adiacens	0.0360317	1 Y	1.2379	0.210185	0.210185	0.0360317
	Streptococcus parasanguinis	0.0390625	1 Y	2.52513	0.215872	0.215872	0.0390625
	Bacteroides uniformis	0.0546875	Baseline	-0.846386	0.238964	0.238964	0.0546875
	Haemophilus influenzae	0.0590582	1 Y	2.18971	0.238964	0.238964	0.0590582
	Streptococcus pneumoniae	0.0590582	1 Y	1.73454	0.238964	0.238964	0.0590582
	Bifidobacterium dentium	0.0590582	1 Y	1.72635	0.238964	0.238964	0.0590582
	Streptococcus sanguinis	0.0590582	1 Y	1.2769	0.238964	0.238964	0.0590582
	Sutterella wadsworthensis	0.0590582	1 Y	0.236337	0.238964	0.238964	0.418492
	Ruminococcaceae bacterium D16	0.0591721	Baseline	-0.258099	0.238964	0.238964	0.208413
	Anaerotruncus colihominis	0.078125	1 Y	1.67008	0.303819	0.303819	0.109375
	Gemella sanguinis	0.0934925	1 Y	1.53124	0.310389	0.310389	0.0934925
	Akkermansia muciniphila	0.100348	1 Y	2.63842	0.310389	0.310389	0.100348
	Streptococcus gordonii	0.100348	1 Y	0.768316	0.310389	0.310389	0.100348
	Enterococcus faecalis	0.100348	1 Y	0.667089	0.310389	0.310389	0.100348
	Streptococcus oralis	0.105645	1 Y	0.787178	0.310389	0.310389	0.105645
	Methanobrevibacter smithii	0.105645	1 Y	0.0378397	0.310389	0.310389	0.418492
	Roseburia hominis	0.109375	1 Y	3.35066	0.310389	0.310389	0.109375
	Bacteroides thetaiotaomicron	0.109375	1 Y	1.72631	0.310389	0.310389	0.109375
	Bilophila wadsworthia	0.109375	1 Y	1.41635	0.310389	0.310389	0.382812
	butyrate-producing bacterium	0.109375	Baseline	-1.20882	0.310389	0.310389	0.148438
	Alistipes sp. HGB5	0.142213	1 Y	0.575338	0.389648	0.389648	0.142213
	Clostridium bolteae	0.148438	1 Y	1.19005	0.389648	0.389648	0.25
	Bacteroides xylanisolvens	0.148438	Baseline	-0.537053	0.389648	0.389648	0.195312
	Enterobacter hormaechei/cloacae	0.181449	NA	NA	0.414178	0.414178	0.181449
	Haemophilus pittmaniae	0.181449	NA	NA	0.414178	0.414178	0.181449
	Klebsiella oxytoca	0.181449	NA	NA	0.414178	0.414178	0.181449
	Megasphaera micronuciformis	0.181449	NA	NA	0.414178	0.414178	0.181449
	Ruminococcus gnavus	0.181449	NA	NA	0.414178	0.414178	0.181449
	Streptococcus anginosus	0.181449	NA	NA	0.414178	0.414178	0.181449
	Eggerthella lenta	0.201243	NA	NA	0.439058	0.439058	0.201243
	Fusobacterium nucleatum	0.201243	NA	NA	0.439058	0.439058	0.201243
	Eubacterium siraeum	0.204894	Baseline	-1.68011	0.439058	0.439058	0.204894
	Eubacterium eligens	0.25	1 Y	5.4571	0.514706	0.514706	0.25
	Ruminococcus sp. 5_1_39BFAA	0.25	Baseline	-0.696313	0.514706	0.514706	0.25
	Alistipes putredinis	0.271899	1 Y	0.144765	0.535906	0.535906	0.799846
	Capnocytophaga sp. oral taxon 329	0.280713	NA	NA	0.535906	0.535906	0.280713
	Ruminococcus bromii	0.280713	NA	NA	0.535906	0.535906	0.280713
	Coprococcus eutactus	0.280713	1 Y	0.68151	0.535906	0.535906	0.280713
	Ruminococcus lactaris	0.294507	1 Y	1.60609	0.53791	0.53791	0.294507
	Bifidobacterium longum	0.294507	Baseline	-0.510512	0.53791	0.53791	0.294507
	Collinsella aerofaciens	0.3125	1 Y	1.22988	0.53791	0.53791	0.546875
	Coprococcus catus	0.3125	1 Y	0.992828	0.53791	0.53791	0.460938
	Holdemania filiformis	0.3125	Baseline	-0.272265	0.53791	0.53791	0.3125
	Bifidobacterium adolescentis	0.3125	Baseline	-1.79868	0.53791	0.53791	0.3125
	Prevotella copri	0.352542	Baseline	-0.074749	0.573012	0.573012	0.352542
	Bacteroides coprophilus	0.371093	NA	NA	0.573012	0.573012	0.371093
	Bacteroides eggerthii	0.371093	NA	NA	0.573012	0.573012	0.371093
	Bacteroides plebeius	0.371093	NA	NA	0.573012	0.573012	0.371093
	Citrobacter sp. 30_2	0.371093	NA	NA	0.573012	0.573012	0.371093
	Desulfovibrio piger	0.371093	NA	NA	0.573012	0.573012	1
	Fusobacterium periodonticum	0.371093	NA	NA	0.573012	0.573012	0.371093
	Parabacteroides distasonis	0.382812	1 Y	0.641002	0.582541	0.582541	0.84375
	Eubacterium biforme	0.446873	Baseline	-0.0273905	0.645312	0.645312	0.554113
	Bacteroides caccae	0.446873	Baseline	-1.7331	0.645312	0.645312	0.446873
	Roseburia intestinalis	0.460938	1 Y	0.870043	0.645312	0.645312	1
	Odoribacter splanchnicus	0.460938	1 Y	0.0301074	0.645312	0.645312	0.945312
	Eubacterium ventriosum	0.460938	Baseline	-0.864249	0.645312	0.645312	0.460938
	Faecalibacterium prausnitzii	0.460938	Baseline	-1.21927	0.645312	0.645312	0.460938
	Roseburia inulinivorans	0.546875	1 Y	1.47782	0.736178	0.736178	0.945312
	Dorea formicigenerans	0.546875	1 Y	0.172214	0.736178	0.736178	0.640625
	Bacteroides dorei/vulgatus	0.546875	Baseline	-0.341686	0.736178	0.736178	0.546875
	Parabacteroides merdae	0.554113	Baseline	-0.393242	0.736479	0.736479	0.554113
	Bacteroides stercoris	0.583882	NA	NA	0.764346	0.764346	0.583882
	Bacteroides fragilis	0.589639	NA	NA	0.764346	0.764346	0.589639
	Bacteroides ovatus	0.640625	1 Y	0.395779	0.800781	0.800781	0.640625
	Dorea longicatena	0.640625	1 Y	0.386277	0.800781	0.800781	0.84375
	Ruminococcus sp. SR1/5	0.640625	Baseline	-0.454357	0.800781	0.800781	0.742188
	Eubacterium rectale	0.672604	1 Y	1.0825	0.814639	0.814639	0.799846
	Pseudoflavonifractor capillosus	0.672604	1 Y	0.0602646	0.814639	0.814639	0.932647
	Clostridium bartlettii	0.674987	Baseline	-0.562882	0.814639	0.814639	0.674987
	Ruminococcus obeum	0.742188	1 Y	0.405414	0.875614	0.875614	0.945312
	Eubacterium hallii	0.742188	Baseline	-0.892885	0.875614	0.875614	0.742188
	Megasphaera elsdenii	0.789268	NA	NA	0.920813	0.920813	1
	Parasutterella excrementihominis	0.833935	NA	NA	0.962233	0.962233	0.833935
	Ruminococcus torques	0.84375	1 Y	0.524032	0.962976	0.962976	0.945312
	Clostridium leptum	0.932647	1 Y	0.129291	1	1	0.932647
	Coprococcus comes	0.932647	Baseline	-0.230413	1	1	1
	Acidaminococcus fermentans	1	NA	NA	1	1	1
	Bacteroides clarus	1	NA	NA	1	1	1
	Bacteroides coprocola	1	NA	NA	1	1	1
	Bacteroides finegoldii	1	NA	NA	1	1	1
	Bacteroides pectinophilus	1	NA	NA	1	1	1
	Butyrivibrio crossotus	1	NA	NA	1	1	1
	Clostridium perfringens	1	NA	NA	1	1	1
	Dialister invisus	1	NA	NA	1	1	1
	Enterococcus casseliflavus	1	NA	NA	1	1	1
	Mitsuokella multacida	1	NA	NA	1	1	1
	Phascolarctobacterium succinatutens	1	NA	NA	1	1	1
	For P < 0.05, FDR = 28% estimated by "qvalue" method (Storey JD and Tibshirani R. (2003))
	KEGG module
	Module ID	P-value	Enriched in	MedianFC	q-value	BH FDR adj P-value	Description
	M00302	0.0078125	1 Y	9.54937	0.038379	0.0532853	2-Aminoethylphosphonate transport system
	M00241	0.0078125	1 Y	8.91403	0.038379	0.0532853	Vitamin B12 transport system
	M00319	0.0078125	1 Y	8.11416	0.038379	0.0532853	Manganese/zinc/iron transport system
	M00225	0.0078125	1 Y	8.08342	0.038379	0.0532853	Lysine/arginine/ornithine transport system
	M00229	0.0078125	1 Y	7.97299	0.038379	0.0532853	Arginine transport system
	M00155	0.0078125	1 Y	7.62569	0.038379	0.0532853	Complex IV (Cytochrome c oxidase), cytochrome o ubiquinol oxidase/cytochrome c oxidase/quinol oxidase polypeptide
	M00191	0.0078125	1 Y	7.49499	0.038379	0.0532853	Thiamine transport system
	M00226	0.0078125	1 Y	7.00991	0.038379	0.0532853	Histidine transport system
*	M00039	0.0078125	1 Y	6.87559	0.038379	0.0532853	Lignin biosynthesis, cinnamate => lignin
	M00136	0.0078125	1 Y	6.14484	0.038379	0.0532853	GABA biosynthesis, prokaryotes, putrescine => GABA
	M00317	0.0078125	1 Y	5.87265	0.038379	0.0532853	Manganese/iron transport system
	M00324	0.0078125	1 Y	5.36497	0.038379	0.0532853	Dipeptide transport system
	M00300	0.0078125	1 Y	5.26919	0.038379	0.0532853	Putrescine transport system
	M00306	0.0078125	1 Y	4.68492	0.038379	0.0532853	PTS system, fructose-specific II-like component
*	M00113	0.0078125	1 Y	3.89239	0.038379	0.0532853	Jasmonic acid biosynthesis
	M00224	0.0078125	1 Y	3.76847	0.038379	0.0532853	Putative phosphonate transport system
	M00213	0.0078125	1 Y	3.34353	0.038379	0.0532853	L-Arabinose transport system
	M00192	0.0078125	1 Y	3.33304	0.038379	0.0532853	Putative thiamine transport system
	M00215	0.0078125	1 Y	2.41233	0.038379	0.0532853	D-Xylose transport system
	M00118	0.0078125	1 Y	2.28355	0.038379	0.0532853	Glutathione biosynthesis, glutamate => glutathione
	M00230	0.0078125	1 Y	2.08949	0.038379	0.0532853	Glutamate/aspartate transport system
	M00348	0.0078125	1 Y	1.97722	0.038379	0.0532853	Glutathione transport system
	M00349	0.0078125	1 Y	1.84522	0.038379	0.0532853	Microcin C transport system
	M00283	0.0078125	1 Y	1.64147	0.038379	0.0532853	PTS system, ascorbate-specific II component
	M00223	0.0078125	1 Y	1.57238	0.038379	0.0532853	Phosphonate transport system
	M00087	0.0078125	1 Y	1.5468	0.038379	0.0532853	beta-Oxidation
	M00303	0.0078125	1 Y	1.41482	0.038379	0.0532853	PTS system, N-acetylmuramic acid-specific II component
	M00270	0.0078125	1 Y	1.38554	0.038379	0.0532853	PTS system, trehalose-specific II component
	M00272	0.0078125	1 Y	1.23424	0.038379	0.0532853	PTS system, arbutin-, cellobiose-, and salicin-specific II component
	M00232	0.0078125	1 Y	1.17301	0.038379	0.0532853	General L-amino acid transport system
	M00095	0.0078125	1 Y	1.05436	0.038379	0.0532853	C5 isoprenoid biosynthesis, mevalonate pathway
	M00013	0.0078125	1 Y	0.982577	0.038379	0.0532853	Malonate semialdehyde pathway, propanoyl-CoA => Acetyl-CoA
	M00088	0.0078125	1 Y	0.867545	0.038379	0.0532853	Ketone body biosynthesis, acetyl-CoA => acetoacetate/3-hydroxybutyrate/acetone
	M00174	0.0078125	1 Y	0.793265	0.038379	0.0532853	Methane oxidation, methylotroph, methane => CO2
	M00117	0.0078125	1 Y	0.512681	0.038379	0.0532853	Ubiquinone biosynthesis, prokaryotes, chorismate => ubiquinone
	M00026	0.0078125	Baseline	-0.135125	0.038379	0.0532853	Histidine biosynthesis, PRPP => histidine
	M00308	0.0078125	Baseline	-0.355206	0.038379	0.0532853	Semi-phosphorylative Entner-Doudoroff pathway, gluconate => glyceraldehyde-3P + pyruvate
	M00061	0.0078125	Baseline	-0.457814	0.038379	0.0532853	Uronic acid metabolism
	M00081	0.0078125	Baseline	-0.639507	0.038379	0.0532853	Pectin degradation
*	M00367	0.015625	1 Y	2.96208	0.0610931	0.0848214	C10-C20 isoprenoid biosynthesis, non-plant eukaryotes
	M00219	0.015625	1 Y	2.40207	0.0610931	0.0848214	AI-2 transport system
	M00193	0.015625	1 Y	1.73268	0.0610931	0.0848214	Putative spermidine/putrescine transport system
	M00249	0.015625	1 Y	1.54433	0.0610931	0.0848214	Capsular polysaccharide transport system
	M00227	0.015625	1 Y	1.53834	0.0610931	0.0848214	Glutamine transport system
	M00185	0.015625	1 Y	1.41065	0.0610931	0.0848214	Sulfate transport system
	M00265	0.015625	1 Y	1.12294	0.0610931	0.0848214	PTS system, glucose-specific II component
	M00266	0.015625	1 Y	0.697915	0.0610931	0.0848214	PTS system, maltose and glucose-specific II component
	M00242	0.015625	1 Y	0.40513	0.0610931	0.0848214	Zinc transport system
	M00021	0.015625	Baseline	-0.284429	0.0610931	0.0848214	Cysteine biosynthesis, serine => cysteine
	M00280	0.0234375	1 Y	1.84618	0.0816426	0.113352	PTS system, glucitol/sorbitol-specific II component
	M00287	0.0234375	1 Y	1.44107	0.0816426	0.113352	PTS system, galactosamine-specific II component
	M00040	0.0234375	1 Y	1.24943	0.0816426	0.113352	Tyrosine biosynthesis, prephanate => pretyrosine => tyrosine
	M00221	0.0234375	1 Y	0.528801	0.0816426	0.113352	Simple sugar transport system
	M00240	0.0234375	1 Y	0.260117	0.0816426	0.113352	Iron complex transport system
	M00120	0.0234375	Baseline	-0.0672839	0.0816426	0.113352	Coenzyme A biosynthesis, pantothenate => CoA
	M00331	0.0390625	1 Y	2.87184	0.113393	0.157434	Type II general secretion system
	M00046	0.0390625	1 Y	1.27155	0.113393	0.157434	beta-Alanine biosynthesis, cytosine / uracil => beta-alanine
	M00268	0.0390625	1 Y	0.990635	0.113393	0.157434	PTS system, arbutin-like II component
	M00098	0.0390625	1 Y	0.985772	0.113393	0.157434	Acylglycerol degradation
	M00274	0.0390625	1 Y	0.938803	0.113393	0.157434	PTS system, mannitol-specific II component
	M00275	0.0390625	1 Y	0.859192	0.113393	0.157434	PTS system, cellobiose-specific II component
	M00267	0.0390625	1 Y	0.685508	0.113393	0.157434	PTS system, N-acetylglucosamine-specific II component
	M00189	0.0390625	1 Y	0.288578	0.113393	0.157434	Molybdate transport system
	M00032	0.0390625	1 Y	0.24254	0.113393	0.157434	Lysine degradation, lysine => saccharopine => acetoacetyl-CoA
	M00020	0.0390625	1 Y	0.180743	0.113393	0.157434	Serine biosynthesis, glycerate-3P => serine
	M00014	0.0390625	Baseline	-0.199981	0.113393	0.157434	Glucuronate pathway (uronate pathway)
	M00128	0.0546875	1 Y	7.4564	0.1397	0.193958	Ubiquinone biosynthesis, eukaryotes, chorismate => ubiquinone
	M00277	0.0546875	1 Y	1.13289	0.1397	0.193958	PTS system, N-acetylgalactosamine-specific II component
	M00238	0.0546875	1 Y	1.11092	0.1397	0.193958	D-Methionine transport system
	M00358	0.0546875	1 Y	0.815066	0.1397	0.193958	Coenzyme M biosynthesis
	M00237	0.0546875	1 Y	0.792245	0.1397	0.193958	Branched-chain amino acid transport system
	M00212	0.0546875	1 Y	0.555626	0.1397	0.193958	Ribose transport system
	M00188	0.0546875	1 Y	0.39165	0.1397	0.193958	Sulfonate/nitrate/taurine transport system
	M00377	0.0546875	1 Y	0.0770963	0.1397	0.193958	Reductive acetyl-CoA pathway (Wood-Ljungdahl pathway)
	M00362	0.0546875	Baseline	-0.122343	0.1397	0.193958	Nucleotide sugar biosynthesis, prokaryotes
	M00365	0.078125	1 Y	1.58195	0.170089	0.236151	C10-C20 isoprenoid biosynthesis, archaea
	M00220	0.078125	1 Y	1.43601	0.170089	0.236151	Rhamnose transport system
	M00190	0.078125	1 Y	0.596567	0.170089	0.236151	Iron(III) transport system
	M00234	0.078125	1 Y	0.467944	0.170089	0.236151	Cystine transport system
	M00307	0.078125	1 Y	0.454124	0.170089	0.236151	Pyruvate oxidation, pyruvate => acetyl-CoA
	M00175	0.078125	1 Y	0.431701	0.170089	0.236151	Nitrogen fixation, N2 => ammonia
	M00133	0.078125	1 Y	0.181436	0.170089	0.236151	Polyamine biosynthesis, arginine => agmatine => putrescine => spermidine
	M00053	0.078125	1 Y	0.124848	0.170089	0.236151	Pyrimidine deoxyribonuleotide biosynthesis, CDP/CTP => dCDP/dCTP,dTDP/dTTP
	M00017	0.078125	Baseline	-0.0510177	0.170089	0.236151	Methionine biosynthesis, apartate => homoserine => methionine
	M00361	0.078125	Baseline	-0.110909	0.170089	0.236151	Nucleotide sugar biosynthesis, eukaryotes
	M00086	0.078125	Baseline	-0.367232	0.170089	0.236151	beta-Oxidation, acyl-CoA synthesis
	M00325	0.078125	Baseline	-0.370682	0.170089	0.236151	alpha-Hemolysin/cyclolysin transport system
	M00326	0.078125	Baseline	-0.373241	0.170089	0.236151	RTX toxin transport system
	M00209	0.109375	1 Y	1.18005	0.209549	0.290938	Osmoprotectant transport system
	M00282	0.109375	1 Y	0.922664	0.209549	0.290938	PTS system, D-glucosamine-specific II component
	M00027	0.109375	1 Y	0.90996	0.209549	0.290938	GABA (gamma-Aminobutyrate) shunt
	M00214	0.109375	1 Y	0.784826	0.209549	0.290938	Methyl-galactoside transport system
	M00239	0.109375	1 Y	0.676713	0.209549	0.290938	Peptides/nickel transport system
	M00281	0.109375	1 Y	0.576183	0.209549	0.290938	PTS system, lactose-specific II component
	M00166	0.109375	1 Y	0.10363	0.209549	0.290938	Reductive pentose phosphate cycle, RuBP + CO2 => glyceraldehyde-3P
	M00364	0.109375	1 Y	0.0523031	0.209549	0.290938	C10-C20 isoprenoid biosynthesis, bacteria
	M00031	0.109375	Baseline	-0.103204	0.209549	0.290938	Lysine biosynthesis, archaea, 2-aminoadipate => lysine
	M00029	0.109375	Baseline	-0.161164	0.209549	0.290938	Urea cycle
	M00114	0.109375	Baseline	-0.269098	0.209549	0.290938	Ascorbate biosynthesis, plants, glucose-6P => ascorbate
	M00065	0.109375	Baseline	-0.430032	0.209549	0.290938	GPI-anchor biosynthesis, core oligosaccharide
	M00333	0.148438	1 Y	0.618265	0.253918	0.352539	Type IV secretion system
	M00134	0.148438	1 Y	0.53108	0.253918	0.352539	Polyamine biosynthesis, arginine => ornithine => putrescine
	M00080	0.148438	1 Y	0.293783	0.253918	0.352539	Lipopolysaccharide biosynthesis, inner core => outer core => O-antigen
	M00347	0.148438	1 Y	0.271356	0.253918	0.352539	Methanogenesis, formate => methane
	M00121	0.148438	1 Y	0.193761	0.253918	0.352539	Heme biosynthesis, glutamate => protoheme/siroheme
	M00002	0.148438	Baseline	-0.0170199	0.253918	0.352539	Glycolysis, core module involving three-carbon compounds
	M00001	0.148438	Baseline	-0.0665536	0.253918	0.352539	Glycolysis (Embden-Meyerhof pathway), glucose => pyruvate
	M00019	0.148438	Baseline	-0.0887886	0.253918	0.352539	Leucine biosynthesis, pyruvate => 2-oxoisovalerate => leucine
	M00015	0.148438	Baseline	-0.0889332	0.253918	0.352539	Proline biosynthesis, glutamate => proline
	M00048	0.148438	Baseline	-0.170102	0.253918	0.352539	Inosine monophosphate biosynthesis, PRPP + glutamine => IMP
	M00144	0.148438	Baseline	-0.317754	0.253918	0.352539	Complex I (NADH dehydrogenase), NADH dehydrogenase I
	M00205	0.148438	Baseline	-0.576399	0.253918	0.352539	N-Acetylglucosamine transport system
	M00217	0.195312	1 Y	2.18647	0.27925	0.38771	D-Allose transport system
	M00278	0.195312	1 Y	2.17948	0.27925	0.38771	PTS system, sorbose-specific II component
	M00107	0.195312	1 Y	1.34455	0.27925	0.38771	Steroid hormone biosynthesis, cholesterol => prognenolone => progesterone
	M00110	0.195312	1 Y	1.34455	0.27925	0.38771	C19/C18-Steroid hormone biosynthesis, pregnenolone => androstenedione => estrone
	M00198	0.195312	1 Y	0.819949	0.27925	0.38771	sn-Glycerol 3-phosphate transport system
	M00211	0.195312	1 Y	0.7487	0.27925	0.38771	Putative ABC transport system
	M00194	0.195312	1 Y	0.582586	0.27925	0.38771	Maltose/maltodextrin transport system
	M00197	0.195312	1 Y	0.582586	0.27925	0.38771	Putative sugar transport system
	M00064	0.195312	1 Y	0.409011	0.27925	0.38771	ADP-L-glycero-D-manno-heptose biosynthesis
	M00058	0.195312	1 Y	0.350649	0.27925	0.38771	Glycosaminoglycan biosynthesis, chondroitin sulfate backbone
	M00150	0.195312	1 Y	0.250331	0.27925	0.38771	Complex II (succinate dehydrogenase / fumarate reductase), fumarate reductase
	M00236	0.195312	1 Y	0.216302	0.27925	0.38771	Polar amino acid transport system
	M00350	0.195312	1 Y	0.136388	0.27925	0.38771	Capsaicin biosynthesis, L-Phenylalanine => Capsaicin
	M00126	0.195312	Baseline	-0.101262	0.27925	0.38771	Tetrahydrofolate biosynthesis, GTP => THF
	M00178	0.195312	Baseline	-0.118895	0.27925	0.38771	Ribosome, bacteria
	M00169	0.195312	Baseline	-0.131867	0.27925	0.38771	CAM (Crassulacean acid metabolism), light
	M00179	0.195312	Baseline	-0.131893	0.27925	0.38771	Ribosome, archaea
	M00129	0.195312	Baseline	-0.145248	0.27925	0.38771	Ascorbate biosynthesis, animals, glucose-1P => ascorbate
	M00010	0.195312	Baseline	-0.156544	0.27925	0.38771	Citrate cycle, first carbon oxidation
	M00299	0.195312	Baseline	-0.267792	0.27925	0.38771	Spermidine/putrescine transport system
	M00378	0.195312	Baseline	-0.497106	0.27925	0.38771	F420 biosynthesis
	M00038	0.195312	Baseline	-0.631168	0.27925	0.38771	Tryptophan metabolism, tryptophan => kynurenine => 2-aminomuconate
	M00273	0.25	1 Y	0.75812	0.339695	0.471631	PTS system, fructose-specific II component
	M00034	0.25	1 Y	0.147376	0.339695	0.471631	Methionine salvage pathway
	M00276	0.25	1 Y	0.0687851	0.339695	0.471631	PTS system, mannose-specific II component
	M00003	0.25	Baseline	-0.0319299	0.339695	0.471631	Gluconeogenesis, oxaloacetate => fructose-6P
	M00036	0.25	Baseline	-0.146119	0.339695	0.471631	Leucine degradation, leucine => acetoacetate + acetyl-CoA
	M00030	0.25	Baseline	-0.180419	0.339695	0.471631	Lysine biosynthesis, 2-oxoglutarate => 2-aminoadipate => lysine
	M00055	0.25	Baseline	-0.759158	0.339695	0.471631	N-glycan precursor biosynthesis
	M00332	0.3125	1 Y	2.18773	0.386266	0.53629	Type III secretion system
	M00228	0.3125	1 Y	0.667548	0.386266	0.53629	Putative glutamine transport system
	M00246	0.3125	1 Y	0.609429	0.386266	0.53629	Nickel transport system
	M00245	0.3125	1 Y	0.593615	0.386266	0.53629	Cobalt transport system
	M00247	0.3125	1 Y	0.312403	0.386266	0.53629	Putative ABC transport system
	M00338	0.3125	1 Y	0.193384	0.386266	0.53629	Cysteine biosynthesis, homocysteine + serine => cysteine
	M00375	0.3125	1 Y	0.160219	0.386266	0.53629	Hydroxypropionate-hydroxybutylate cycle
	M00123	0.3125	1 Y	0.1243	0.386266	0.53629	Biotin biosynthesis, pimeloyl-CoA => biotin
	M00374	0.3125	1 Y	0.121226	0.386266	0.53629	Dicarboxylate-hydroxybutyrate cycle
	M00018	0.3125	1 Y	0.0466411	0.386266	0.53629	Threonine biosynthesis, apartate => homoserine => threonine
	M00016	0.3125	1 Y	0.0405722	0.386266	0.53629	Lysine biosynthesis, aspartate => lysine
	M00033	0.3125	Baseline	-0.0460193	0.386266	0.53629	Ectoine biosynthesis
	M00244	0.3125	Baseline	-0.253951	0.386266	0.53629	Zinc/manganese transport system
	M00313	0.3125	Baseline	-0.2596	0.386266	0.53629	indolepyruvate:ferredoxin oxidoreductase
	M00243	0.382812	1 Y	2.85417	0.433978	0.602533	Manganese/iron transport system
	M00216	0.382812	1 Y	0.623283	0.433978	0.602533	Putative multiple sugar transport system
	M00177	0.382812	1 Y	0.623178	0.433978	0.602533	Ribosome, eukaryotes
	M00233	0.382812	1 Y	0.52679	0.433978	0.602533	Glutamate transport system
	M00310	0.382812	1 Y	0.449984	0.433978	0.602533	Pyruvate:ferredoxin oxidoreductase
	M00344	0.382812	1 Y	0.223288	0.433978	0.602533	Formaldehyde assimilation, xylulose monophosphate pathway
	M00165	0.382812	1 Y	0.115217	0.433978	0.602533	Reductive pentose phosphate cycle (Calvin cycle)
	M00049	0.382812	1 Y	0.0695336	0.433978	0.602533	Adenine nucleotide biosynthesis, IMP => ADP/dADP,ATP/dATP
	M00050	0.382812	1 Y	0.0326567	0.433978	0.602533	Guanine nucleotide biosynthesis, IMP => GDP/dGDP,GTP/dGTP
	M00028	0.382812	Baseline	-0.0749023	0.433978	0.602533	Ornithine biosynthesis, glutamate => ornithine
	M00096	0.382812	Baseline	-0.0820829	0.433978	0.602533	C5 isoprenoid biosynthesis, non-mevalonate pathway
	M00171	0.382812	Baseline	-0.0827905	0.433978	0.602533	C4-dicarboxylic acid cycle, NAD+ -malic enzyme type
	M00127	0.382812	Baseline	-0.188907	0.433978	0.602533	Thiamine biosynthesis, AIR => thiamine-P/thiamine-2P
	M00290	0.382812	Baseline	-0.268158	0.433978	0.602533	Holo-TFIIH complex
	M00186	0.460938	1 Y	0.942719	0.48522	0.673678	Putative tungstate transport system
	M00208	0.460938	1 Y	0.842313	0.48522	0.673678	Glycine betaine/proline transport system
	M00271	0.460938	1 Y	0.282252	0.48522	0.673678	PTS system, beta-glucosides-specific II component
	M00035	0.460938	1 Y	0.206019	0.48522	0.673678	Methionine degradation
	M00006	0.460938	1 Y	0.205211	0.48522	0.673678	Pentose phosphate pathway, oxidative phase, glucose 6P => ribulose 5P
	M00167	0.460938	1 Y	0.124558	0.48522	0.673678	Reductive pentose phosphate cycle, glyceraldehyde-3P => RuBP
	M00157	0.460938	1 Y	0.0714411	0.48522	0.673678	F-type ATPase, bacteria
	M00164	0.460938	1 Y	0.0714411	0.48522	0.673678	ATP synthase
	M00335	0.460938	1 Y	0.0581	0.48522	0.673678	Sec (secretion) system
	M00024	0.460938	1 Y	0.0112059	0.48522	0.673678	Phenylalanine biosynthesis, chorismate => phenylalanine
	M00052	0.460938	Baseline	-0.0370331	0.48522	0.673678	Pyrimidine ribonucleotide biosynthesis, UMP => UDP/UTP,CDP/CTP
	M00125	0.460938	Baseline	-0.0626463	0.48522	0.673678	Riboflavin biosynthesis, GTP => riboflavin/FMN/FAD
	M00255	0.460938	Baseline	-0.402448	0.48522	0.673678	Lipoprotein-releasing system
	M00269	0.546875	1 Y	0.379375	0.542874	0.753724	PTS system, sucrose-specific II component
	M00122	0.546875	1 Y	0.176508	0.542874	0.753724	Cobalamin biosynthesis, cobinamide => cobalamin
	M00336	0.546875	1 Y	0.060908	0.542874	0.753724	Twin-arginine translocation (Tat) system
	M00022	0.546875	1 Y	0.00349755	0.542874	0.753724	Shikimate pathway, phosphoenolpyruvate + erythrose-4P => chorismate
	M00093	0.546875	Baseline	-0.0108517	0.542874	0.753724	Phosphatidylethanolamine (PE) biosynthesis, PA => PS => PE
	M00005	0.546875	Baseline	-0.0256239	0.542874	0.753724	PRPP biosynthesis, ribose 5P => PRPP
	M00119	0.546875	Baseline	-0.0676335	0.542874	0.753724	Pantothenate biosynthesis, valine/L-aspartate => pantothenate
	M00115	0.546875	Baseline	-0.0967237	0.542874	0.753724	NAD biosynthesis, aspartate => NAD
	M00172	0.546875	Baseline	-0.0981528	0.542874	0.753724	C4-dicarboxylic acid cycle, NADP+ -malic enzyme type
	M00090	0.546875	Baseline	-0.133264	0.542874	0.753724	Phosphatidylcholine (PC) biosynthesis, choline => PC
	M00259	0.546875	Baseline	-0.16436	0.542874	0.753724	Heme transport system
	M00356	0.640625	1 Y	0.356903	0.595806	0.827215	Methanogenesis, methanol => methane
	M00222	0.640625	1 Y	0.296184	0.595806	0.827215	Phosphate transport system
	M00373	0.640625	1 Y	0.126518	0.595806	0.827215	Ethylmalonyl pathway
	M00089	0.640625	1 Y	0.0956917	0.595806	0.827215	Triacylglycerol biosynthesis
	M00091	0.640625	1 Y	0.0488786	0.595806	0.827215	Phosphatidylcholine (PC) biosynthesis, PE => PC
	M00366	0.640625	1 Y	0.01107	0.595806	0.827215	C10-C20 isoprenoid biosynthesis, plants
	M00051	0.640625	Baseline	-0.0156241	0.595806	0.827215	Uridine monophosphate biosynthesis, glutamine (+ PRPP) => UMP
	M00083	0.640625	Baseline	-0.025199	0.595806	0.827215	Fatty acid biosynthesis, elongation
	M00207	0.640625	Baseline	-0.0713501	0.595806	0.827215	Multiple sugar transport system
	M00170	0.640625	Baseline	-0.0803259	0.595806	0.827215	C4-dicarboxylic acid cycle, phosphoenolpyruvate carboxykinase type
	M00063	0.640625	Baseline	-0.0870104	0.595806	0.827215	CMP-KDO biosynthesis
	M00254	0.640625	Baseline	-0.13839	0.595806	0.827215	ABC-2 type transport system
	M00149	0.640625	Baseline	-0.197072	0.595806	0.827215	Complex II (succinate dehydrogenase / fumarate reductase), succinate dehydrogenase
	M00355	0.742188	1 Y	1.04289	0.640514	0.889288	Spliceosome, 35S U5-snRNP
	M00334	0.742188	1 Y	0.580091	0.640514	0.889288	Type VI secretion system
	M00045	0.742188	1 Y	0.401936	0.640514	0.889288	Histidine degradation, histidine => N-formiminoglutamate => glutamate
	M00279	0.742188	1 Y	0.181046	0.640514	0.889288	PTS system, galactitol-specific II component
	M00140	0.742188	1 Y	0.0301461	0.640514	0.889288	C1-unit interconversion, prokaryotes
	M00060	0.742188	1 Y	0.0151675	0.640514	0.889288	Lipopolysaccharide biosynthesis, KDO2-lipid A
	M00176	0.742188	1 Y	0.00860436	0.640514	0.889288	Sulfur reduction, sulfate => H2S
	M00183	0.742188	1 Y	0.00838103	0.640514	0.889288	RNA polymerase, bacteria
	M00044	0.742188	Baseline	-0.00978559	0.640514	0.889288	Tyrosine degradation, tyrosine => homogentisate
	M00023	0.742188	Baseline	-0.0166271	0.640514	0.889288	Tryptophan biosynthesis, chorismate => tryptophan
	M00116	0.742188	Baseline	-0.0322406	0.640514	0.889288	Menaquinone biosynthesis, chorismate => menaquinone
	M00210	0.742188	Baseline	-0.0526852	0.640514	0.889288	Putative ABC transport system
	M00368	0.742188	Baseline	-0.068697	0.640514	0.889288	Ethylene biosynthesis, methionine => ethylene
	M00168	0.742188	Baseline	-0.077164	0.640514	0.889288	CAM (Crassulacean acid metabolism), dark
	M00012	0.742188	Baseline	-0.0783234	0.640514	0.889288	Glyoxylate cycle
	M00106	0.742188	Baseline	-0.20221	0.640514	0.889288	Conjugated bile acid biosynthesis, choloyl-CoA => taurocholate/glycocholate
	M00304	0.84375	1 Y	0.338722	0.67637	0.939069	PTS system, fructose-specific II component
	M00253	0.84375	1 Y	0.235818	0.67637	0.939069	Sodium transport system
	M00295	0.84375	1 Y	0.220703	0.67637	0.939069	BRCA1-associated genome surveillance complex (BASC)
	M00104	0.84375	1 Y	0.175917	0.67637	0.939069	Bile acid biosynthesis, cholesterol => cholate
	M00105	0.84375	1 Y	0.175917	0.67637	0.939069	Bile acid biosynthesis, cholesterol => chenodeoxycholate
	M00079	0.84375	1 Y	0.126326	0.67637	0.939069	Keratan sulfate degradation
	M00131	0.84375	1 Y	0.0439105	0.67637	0.939069	Inositol phosphate metabolism, Ins(1,3,4,5)P4 => Ins(1,3,4)P3 => myo-inositol
	M00311	0.84375	1 Y	0.0216576	0.67637	0.939069	2-oxoglutarate:ferredoxin oxidoreductase
	M00077	0.84375	1 Y	0.0101338	0.67637	0.939069	Chondroitin sulfate degradation
	M00360	0.84375	1 Y	0.00581646	0.67637	0.939069	Aminoacyl-tRNA biosynthesis, prokaryotes
	M00009	0.84375	1 Y	0.00285045	0.67637	0.939069	Citrate cycle (TCA cycle, Krebs cycle)
	M00007	0.84375	1 Y	0.000905236	0.67637	0.939069	Pentose phosphate pathway, non-oxidative phase, fructose 6P => ribose 5P
	M00359	0.84375	Baseline	-0.0151742	0.67637	0.939069	Aminoacyl-tRNA biosynthesis, eukaryotes
	M00141	0.84375	Baseline	-0.015306	0.67637	0.939069	C1-unit interconversion, eukaryotes
	M00376	0.84375	Baseline	-0.0865177	0.67637	0.939069	3-Hydroxypropionate bicycle
	M00159	0.84375	Baseline	-0.112238	0.67637	0.939069	V-type ATPase, prokaryotes
	M00343	0.84375	Baseline	-0.139042	0.67637	0.939069	Archaeal proteasome
	M00092	0.932647	1 Y	0.583624	0.696579	0.967127	Phosphatidylethanolamine (PE) biosynthesis, ethanolamine => PE
	M00101	0.945312	1 Y	2.40021	0.696579	0.967127	Cholesterol biosynthesis, FPP => cholesterol
	M00202	0.945312	1 Y	0.326393	0.696579	0.967127	Oligogalacturonide transport system
	M00250	0.945312	1 Y	0.286382	0.696579	0.967127	Lipopolysaccharide transport system
	M00248	0.945312	1 Y	0.149497	0.696579	0.967127	Antibiotic transport system
	M00199	0.945312	1 Y	0.102215	0.696579	0.967127	Lactose/L-arabinose transport system
	M00078	0.945312	1 Y	0.0919163	0.696579	0.967127	Heparan sulfate degradation
	M00357	0.945312	1 Y	0.0903064	0.696579	0.967127	Methanogenesis, acetate => methane
	M00008	0.945312	1 Y	0.0855048	0.696579	0.967127	Entner-Doudoroff pathway, glucose-6P => glyceraldehyde-3P + pyruvate
	M00258	0.945312	1 Y	0.0800699	0.696579	0.967127	Uncharacterized ABC transport system
	M00320	0.945312	1 Y	0.0449223	0.696579	0.967127	Lipopolysaccharide export system
	M00011	0.945312	1 Y	0.0325877	0.696579	0.967127	Citrate cycle, second carbon oxidation
	M00076	0.945312	1 Y	0.0248576	0.696579	0.967127	Dermatan sulfate degradation
	M00251	0.945312	1 Y	0.0238904	0.696579	0.967127	Teichoic acid transport system
	M00004	0.945312	1 Y	0.0226955	0.696579	0.967127	Pentose phosphate pathway (Pentose phosphate cycle)
	M00025	0.945312	1 Y	0.0176273	0.696579	0.967127	Tyrosine biosynthesis, chorismate => tyrosine
	M00082	0.945312	1 Y	0.0133666	0.696579	0.967127	Fatty acid biosynthesis, initiation
	M00346	0.945312	Baseline	-0.0019334	0.696579	0.967127	Formaldehyde assimilation, serine pathway
	M00345	0.945312	Baseline	-0.0170901	0.696579	0.967127	Formaldehyde assimilation, ribulose monophosphate pathway
	M00173	0.945312	Baseline	-0.0405858	0.696579	0.967127	Reductive citric acid cycle (Arnon-Buchanan cycle)
	M00138	0.945312	Baseline	-0.060715	0.696579	0.967127	Flavonoid biosynthesis, naringenin => pelargonidin
	M00352	1	NA	NA	0.720256	1	Spliceosome, U2-snRNP
	M00153	1	1 Y	0.118972	0.720256	1	Cytochrome bd complex
	M00256	1	1 Y	0.0104364	0.720256	1	Cell division transport system
	M00124	1	1 Y	0.0094963	0.720256	1	Pyridoxal biosynthesis, erythrose-4P => pyridoxal-5P
	M00260	1	Baseline	-0.010719	0.720256	1	DNA polymerase III complex, bacteria
	M00135	1	Baseline	-0.0477388	0.720256	1	GABA biosynthesis, eukaryotes, putrescine => GABA
	For P values < 0.05: FDR = 14% by "qvalue" method (Storey JD and Tibshirani R. (2003))

## Sheet: TableS5_SpeciesComparison
	Table S5. Comparison of our significant species with previous studies.
	Species unique to this study	Species from other human studies verified by us	Species from other studies that we could not verify
	Actinomyces odontolyticus	Enterococcus faecalis	Acinetobacter baumannii
	Akkermansia muciniphila	Escherichia coli	Acinetobacter johnsonii
	Alistipes shahii	Faecalibacterium prausnitzii	Actinomyces viscosus
	Alistipes sp. HGB5	Klebsiella pneumoniae	Anaerostipes caccae
	Anaerotruncus colihominis	Veillonella dispar	Bacteroides fluxus
	Bacteroides thetaiotaomicron	Veillonella parvula	Brachyspira hyodysenteriae
	Bifidobacterium dentium		Citrobacter koseri
	butyrate-producing bacterium SS3/4		Citrobacter rodentium
	Clostridium perfringens		Citrobacter youngae
	Fusobacterium nucleatum		Clostridium difficile
	Granulicatella adiacens		Clostridium hiranonis
	Haemophilus parainfluenzae		Clostridium saccharolyticum
	Megasphaera micronuciformis		Clostridium spiroforme
	Odoribacter splanchnicus		Coprococcus comes
	Rothia mucilaginosa		Desulfurispirillum indicum
	Ruminococcus lactaris		Dickeya dadantii
	Streptococcus anginosus		Enterobacter aerogenes
	Streptococcus australis		Enterobacter cancerogenus
	Streptococcus gordonii		Enterobacter cloacae
	Streptococcus infantis		Enterobacter hormaechei
	Streptococcus parasanguinis		Enterobacteriaceae bacterium
	Streptococcus pneumoniae		Erwinia amylovora
	Streptococcus salivarius		Escherichia fergusonii
	Streptococcus sp. C150		Fibrobacter succinogenes
	Streptococcus thermophilus		Fusobacterium mortiferum
	Streptococcus vestibularis		Fusobacterium periodonticum
	Veillonella atypica		Gemella sanguinis
	Veillonella sp. oral taxon 158		Lactobacillus acidophilus
			Lactobacillus reuteri
			Leptospira interrogans
			Methanobrevibacter smithii
			Mycobacterium kansasii
			Nakamurella multipartita
			Pantoea ananatis
			Pectobacterium wasabiae
			Prevotella disiens
			Proteus penneri
			Providencia alcalifaciens
			Pseudomonas aeruginosa
			Pseudomonas mendocina
			Rahnella sp.
			Salmonella enterica
			Serratia odorifera
			Shigella boydii
			Shigella dysenteriae
			Shigella flexner
			Shigella sonnei
			Staphylococcus epidermis
			Staphylococcus pseudintermedius
			Thermomicrobium roseum
			Treponema pallidum
			Vibrio cholerae
			Vibrio fluvialis
			Yersinia enterocolitica
			Yersinia pestis Angola
			Yersinia pseudotuberculosis
